# Supplementary material for: A Healthy Brazil Nut Beverage with Opuntia stricta var. dillenii Green Extract: Beverage Stability and Changes in Bioactives and Antioxidant Activity during Cold Storage
Source: Foods. 2024 Apr 18;13(8):1237. doi: 10.3390/foods13081237 (PMC11049168; doi:10.3390/foods13081237)
Supplement: Supplementary file 1 [file foods-13-01237-s001.zip]

Archive with 1 entries (1 files):
- foods-2936653-supplementary.pdf
